# Supplementary material for: Genotype-Specific Postural Control Deficits in Hemophilia A: Insights from Center of Pressure Analysis Beyond Radiographic Arthropathy
Source: Int J Mol Sci. 2026 Mar 1;27(5):2323. doi: 10.3390/ijms27052323 (PMC12986132; doi:10.3390/ijms27052323)
Supplement: Supplementary file 1 [file ijms-27-02323-s001.zip]

Archive with 1 entries (1 files):
- ijms-4133626-supplementary.pdf
